# Supplementary material for: Genome-wide identification, evolutionary and expression analyses of LEA gene family in peanut (Arachis hypogaea L.)
Source: BMC Plant Biol. 2022 Mar 30;22:155. doi: 10.1186/s12870-022-03462-7 (PMC8966313; doi:10.1186/s12870-022-03462-7)
Supplement: Supplementary file 1 — Additional file 1. [file 12870_2022_3462_MOESM1_ESM.xlsx]

## Sheet: Table S1
LEA gene family in Arachis hypogaea
Class	mRNA ID	Genomic location	CDS length	Protein length
LEA1	AH06G26610.1	Chr06:105327458..105328175(-)	453	150
LEA1	AH16G33220.1	Chr16:135189965..135190677(-)	453	150
LEA1	AH01G13130.1	Chr01:27380210..27381470 (+)	381	126
LEA1	AH09G08740.1	Chr09:12043023..12044284 (-)	411	136
LEA1	AH11G13080.1	Chr11:33053295..33054639 (+)	381	126
LEA1	AH06G01030.1	Chr06:2658524..2660018 (+)	519	172
LEA1	AH16G03650.1	Chr16:7241260..7242655 (+)	501	166
LEA1	AH19G11740.1	Chr19:15611491..15612699 (-)	411	136
LEA2	AH03G29210.1	Chr03:105522085..105523347(-)	723	240
LEA2	AH04G23280.1	Chr04:110715351..110715949(-)	567	188
LEA2	AH04G24980.1	Chr04:114210930..114213580(-)	579	192
LEA2	AH05G16640.1	Chr05:40550923..40551555 (-)	633	210
LEA2	AH07G05270.1	Chr07:5059955..5062032 (+)	972	323
LEA2	AH07G05270.2	Chr07:5059996..5061849 (+)	975	324
LEA2	AH10G26740.1	Chr10:109059199..109061996(+)	633	210
LEA2	AH10G26740.2	Chr10:109059199..109061996(+)	633	210
LEA2	AH12G02220.1	Chr12:3050149..3051010 (+)	663	220
LEA2	AH13G04990.1	Chr13:5068810..5070855 (-)	969	322
LEA2	AH13G33050.1	Chr13:106170732..106172029 (-)	723	240
LEA2	AH14G27050.1	Chr14:108965750..108966316 (-)	567	188
LEA2	AH14G29200.1	Chr14:114014239..114016907 (-)	579	192
LEA2	AH15G06250.1	Chr15:10647090..10647725 (+)	636	211
LEA2	AH15G06260.1	Chr15:10662777..10663704 (+)	603	200
LEA2	AH20G34470.1	Chr20:139187759..139190231(+)	633	210
LEA2	AH20G34470.2	Chr20:139187759..139190231(+)	633	210
LEA2	AH20G34470.3	Chr20:139187759..139191260(+)	633	210
LEA2	AH01G06670.1	Chr01:8485537..8487292 (+)	771	256
LEA2	AH03G11350.1	Chr03:12449130..12450411 (-)	645	214
LEA2	AH03G12560.1	Chr03:14533609..14534169 (-)	561	186
LEA2	AH03G28330.1	Chr03:97281919..97283390 (-)	840	279
LEA2	AH03G46040.1	Chr03:139552611..139553873 (-)	750	249
LEA2	AH04G00530.1	Chr04:751624..752640 (+)	1017	338
LEA2	AH04G23270.1	Chr04:110709281..110710586 (-)	675	224
LEA2	AH05G16160.1	Chr05:39509367..39510645 (+)	609	202
LEA2	AH05G26550.1	Chr05:96436934..96439260 (+)	744	247
LEA2	AH05G29170.1	Chr05:101231261..101231896(+)	636	211
LEA2	AH06G10070.1	Chr06:13460210..13460959 (+)	750	249
LEA2	AH06G19190.1	Chr06:78989099..78989785 (-)	687	228
LEA2	AH07G05680.1	Chr07:5671133..5674242 (+)	840	279
LEA2	AH07G05680.2	Chr07:5671133..5674242 (+)	840	279
LEA2	AH07G11720.1	Chr07:16487990..16489230 (-)	774	257
LEA2	AH08G12810.1	Chr08:26288367..26289137 (-)	771	256
LEA2	AH09G18390.1	Chr09:77415236..77416015 (+)	780	259
LEA2	AH09G26910.1	Chr09:111943047..111943730(+)	684	227
LEA2	AH10G03820.1	Chr10:3399078..3399665 (+)	588	195
LEA2	AH10G06370.1	Chr10:5991975..5995431 (-)	750	249
LEA2	AH10G16490.1	Chr10:73438192..73438833 (+)	642	213
LEA2	AH11G02000.1	Chr11:2035794..2036558 (-)	765	254
LEA2	AH12G34850.1	Chr12:118860005..118861933(+)	630	209
LEA2	AH12G34880.1	Chr12:118872905..118874188(+)	768	255
LEA2	AH13G14250.1	Chr13:15717102..15718415 (-)	645	214
LEA2	AH13G15560.1	Chr13:18073069..18074022 (+)	591	196
LEA2	AH13G15570.1	Chr13:18074232..18074792 (-)	561	186
LEA2	AH13G32040.1	Chr13:98093227..98094060 (+)	834	277
LEA2	AH13G48730.1	Chr13:139853726..139854927 (-)	666	221
LEA2	AH13G48730.2	Chr13:139853726..139854927 (-)	750	249
LEA2	AH14G01150.1	Chr14:1348972..1351250 (+)	924	307
LEA2	AH14G27040.1	Chr14:108952043..108953002 (-)	675	224
LEA2	AH15G24880.1	Chr15:133255979..133256614 (-)	636	211
LEA2	AH15G25110.1	Chr15:133763199..133763828 (-)	630	209
LEA2	AH15G25120.1	Chr15:133768741..133769946 (-)	636	211
LEA2	AH15G25180.1	Chr15:133848290..133848667 (-)	378	125
LEA2	AH15G28840.1	Chr15:140927422..140929858 (-)	747	248
LEA2	AH16G14420.1	Chr16:24873762..24875427 (+)	756	251
LEA2	AH16G23780.1	Chr16:102203515..102204852 (-)	687	228
LEA2	AH17G11240.1	Chr17:18021514..18022287 (-)	774	257
LEA2	AH18G01360.1	Chr18:1057652..1059156 (-)	636	211
LEA2	AH18G02410.1	Chr18:1979602..1980372 (+)	771	256
LEA2	AH19G23460.1	Chr19:100285334..100286113(+)	780	259
LEA2	AH19G41160.1	Chr19:157070038..157070721 (-)	684	227
LEA2	AH20G05530.1	Chr20:7587653..7588240 (-)	588	195
LEA2	AH20G09240.1	Chr20:11304756..11308270 (-)	747	248
LEA2	AH02G02040.1	Chr02:2250263..2252042 (+)	468	155
LEA2	AH03G03840.1	Chr03:3897142..3897696 (-)	555	184
LEA2	AH04G26920.1	Chr04:118312742..118315385(+)	585	194
LEA2	AH12G02210.1	Chr12:3045559..3047554 (+)	468	155
LEA2	AH13G01790.1	Chr13:2221701..2222255 (+)	555	184
LEA2	AH14G31640.1	Chr14:119818371..119821210(+)	585	194
LEA2	AH18G07100.1	Chr18:7535422..7536412 (+)	561	186
LEA2	AH08G16720.1	Chr08:31882795..31883355 (+)	561	186
LEA2	AH20G34490.1	Chr20:139199839..139200534(+)	696	231
LEA2	AH01G17180.1	Chr01:55435476..55435946 (-)	471	156
LEA2	AH19G03360.1	Chr19:3170756..3172955 (-)	633	210
LEA2	AH19G03360.2	Chr19:3170756..3172955 (-)	633	210
LEA2	AH02G02050.1	Chr02:2254709..2255371 (+)	663	220
LEA2	AH20G22130.1	Chr20:96727741..96729190 (+)	642	213
LEA3	AH01G27080.1	Chr01:100597307..100598043 (-)	288	95
LEA3	AH01G27080.2	Chr01:100597470..100598043 (-)	255	84
LEA3	AH04G10170.1	Chr04:17757701..17759462 (-)	324	107
LEA3	AH16G06810.1	Chr16:11969394..11969687 (+)	294	97
LEA3	AH11G30560.1	Chr11:141873026..141873394(+)	303	100
LEA3	AH14G12410.1	Chr14:19316701..19318070 (-)	324	107
LEA3	AH02G05120.1	Chr02:6561608..6562919 (-)	465	154
LEA3	AH06G03960.1	Chr06:6326312..6326605 (+)	294	97
LEA3	AH12G05750.1	Chr12:8193937..8195293 (-)	303	100
LEA3	AH12G05750.2	Chr12:8193937..8195293 (-)	300	99
LEA3	AH12G32330.1	Chr12:116444531..116445375(+)	276	91
LEA3	AH12G32340.1	Chr12:116450098..116450253(+)	156	51
LEA3	AH12G37270.1	Chr12:121022423..121023827(+)	276	91
LEA3	AH12G37280.1	Chr12:121028026..121029879(+)	309	102
LEA4	AH06G16990.1	Chr06:55933947..55935548 (+)	1197	398
LEA4	AH12G35940.1	Chr12:119856145..119863105 (-)	2043	680
LEA4	AH16G20700.1	Chr16:71069273..71070880 (+)	1200	399
LEA5	AH02G22690.1	Chr02:91548501..91549389 (-)	324	107
LEA5	AH02G23830.1	Chr02:93611745..93612564 (-)	291	96
LEA5	AH12G24910.1	Chr12:105364924..105365300 (-)	276	91
LEA5	AH12G24920.1	Chr12:105368011..105368411 (-)	291	96
LEA5	AH12G24930.1	Chr12:105372652..105373033 (-)	249	82
LEA5	AH14G22820.1	Chr14:95709360..95710187 (+)	198	65
LEA5	AH14G22830.1	Chr14:95735014..95735985 (+)	345	114
LEA5	AH14G24130.1	Chr14:100203739..100204695 (-)	348	115
LEA5	AH14G31320.1	Chr14:118488057..118488305 (-)	249	82
LEA5	AH14G31330.1	Chr14:118489761..118491949 (-)	552	183
PvLEA18	AH05G04840.1	Chr05:5650123..5650449 (-)	327	108
PvLEA18	AH15G00880.1	Chr15:1335023..1335469 (-)	330	109
PvLEA18	AH01G11560.1	Chr01:18867167..18869367 (-)	888	295
PvLEA18	AH11G11350.1	Chr11:23735060..23735332 (-)	273	90
SMP	AH02G06810.1	Chr02:9755442..9758106 (-)	795	264
SMP	AH06G11310.1	Chr06:15308102..15309638 (-)	465	154
SMP	AH09G26260.1	Chr09:111210038..111214126(+)	891	296
SMP	AH12G08270.1	Chr12:12725845..12728424 (-)	621	206
SMP	AH12G08270.2	Chr12:12725845..12728424 (-)	798	265
SMP	AH19G41840.1	Chr19:157617498..157618704 (-)	771	256
Dehydrin	AH17G19580.1	Chr17:64801643..64802805 (+)	624	207
Dehydrin	AH07G18700.1	Chr07:56330793..56332282 (-)	675	224
Dehydrin	AH17G19710.1	Chr17:65509416..65510917 (+)	666	221

## Sheet: Table S2
Estimated KaKs ratios and divergence times of duplicated AhLEAs
Duplicated Gene Pairs		Ka	Ks	Ka/Ks	Divergence Time (Mya)	Type of Duplication	Type of Selection
AH12G24920.1	AH12G24910.1	0.004804	0.110971	0.043289	3.7	Tandem	Purifying
AH12G24930.1	AH12G24910.1	0.136402	0.29995	0.45475	10	Tandem	Purifying
AH15G25110.1	AH15G24880.1	0.044981	0.158482	0.283827	5.28	Tandem	Purifying
AH15G25120.1	AH15G24880.1	0	0	0	0	Tandem	Purifying
AH15G25120.1	AH15G25110.1	0.044981	0.158482	0.283827	5.28	Tandem	Purifying
AH01G06670.1	AH07G11720.1	0.314042	5.1905	0.060503	173.02	Segmental	Purifying
AH01G06670.1	AH11G02000.1	0.024041	0.036885	0.651803	1.23	Segmental	Purifying
AH01G06670.1	AH17G11240.1	0.316586	2.25584	0.14034	75.19	Segmental	Purifying
AH01G11560.1	AH05G04840.1	0.446287	2.2447	0.198818	74.82	Segmental	Purifying
AH01G11560.1	AH11G11350.1	0	0.050298	0	1.68	Segmental	Purifying
AH01G11560.1	AH15G00880.1	0.44084	1.51028	0.291893	50.34	Segmental	Purifying
AH01G13130.1	AH11G13080.1	0	0.012073	0	0.4	Segmental	Purifying
AH01G27080.1	AH04G10170.1	0.398126	0.971256	0.409908	32.38	Segmental	Purifying
AH01G27080.1	AH11G30560.1	0.019787	0.013606	1.45429	0.45	Segmental	Positive
AH01G27080.1	AH14G12410.1	0.385183	0.993122	0.387851	33.1	Segmental	Purifying
AH02G02040.1	AH04G26920.1	0.248902	1.00197	0.248414	33.4	Segmental	Purifying
AH02G02040.1	AH12G02210.1	0.011332	0.050019	0.226549	1.67	Segmental	Purifying
AH02G02040.1	AH14G31640.1	0.248972	1.0003	0.248898	33.34	Segmental	Purifying
AH02G02050.1	AH12G02220.1	0.013901	0.134942	0.103013	4.5	Segmental	Purifying
AH02G05120.1	AH12G05750.1	0.008652	0	#NAME?	0	Segmental	Purifying
AH02G06810.1	AH06G11310.1	0.519682	1.07925	0.48152	35.98	Segmental	Purifying
AH02G06810.1	AH09G26260.1	0.393163	NaN	NaN		Segmental
AH02G06810.1	AH12G08270.1	0.039891	0.110766	0.36014	3.69	Segmental	Purifying
AH02G06810.1	AH19G41840.1	0.358506	NaN	NaN		Segmental
AH02G22690.1	AH12G24910.1	0.004804	0.072128	0.066602	2.4	Segmental	Purifying
AH03G03840.1	AH13G01790.1	0.004886	0.037887	0.128963	1.26	Segmental	Purifying
AH03G11350.1	AH13G14250.1	0.002092	0.059503	0.035159	1.98	Segmental	Purifying
AH03G12560.1	AH08G16720.1	0.505735	1.23181	0.410563	41.06	Segmental	Purifying
AH03G12560.1	AH13G15560.1	0.379177	0.665477	0.569782	22.18	Segmental	Purifying
AH03G12560.1	AH18G07100.1	0.506878	1.34529	0.376779	44.84	Segmental	Purifying
AH03G28330.1	AH05G16160.1	0.196989	0.8223	0.239559	27.41	Segmental	Purifying
AH03G28330.1	AH13G32040.1	0.014976	0.037625	0.398016	1.25	Segmental	Purifying
AH03G29210.1	AH13G33050.1	0.013028	0.017648	0.738198	0.59	Segmental	Purifying
AH03G46040.1	AH10G06370.1	0.278117	1.2321	0.225726	41.07	Segmental	Purifying
AH03G46040.1	AH13G48730.1	0.002071	0.035405	0.058498	1.18	Segmental	Purifying
AH03G46040.1	AH20G09240.1	0.296978	1.10796	0.26804	36.93	Segmental	Purifying
AH04G00530.1	AH07G05270.1	0.159722	1.16128	0.13754	38.71	Segmental	Purifying
AH04G00530.1	AH14G01150.1	0.005625	0.078537	0.071617	2.62	Segmental	Purifying
AH04G10170.1	AH11G30560.1	0.432966	1.04767	0.413265	34.92	Segmental	Purifying
AH04G10170.1	AH14G12410.1	0.008559	0.012605	0.679021	0.42	Segmental	Purifying
AH04G23270.1	AH14G27040.1	0.011611	0.020944	0.554402	0.7	Segmental	Purifying
AH04G23280.1	AH14G27050.1	0.004666	0.023812	0.195941	0.79	Segmental	Purifying
AH04G24980.1	AH14G29200.1	0.002336	0.02885	0.080987	0.96	Segmental	Purifying
AH04G26920.1	AH12G02210.1	0.250313	0.895622	0.279485	29.85	Segmental	Purifying
AH04G26920.1	AH14G31640.1	0.002271	0.022572	0.100592	0.75	Segmental	Purifying
AH05G04840.1	AH11G11350.1	0.285435	1.28941	0.221368	42.98	Segmental	Purifying
AH05G04840.1	AH15G00880.1	0.012224	0.028884	0.423217	0.96	Segmental	Purifying
AH05G16160.1	AH13G32040.1	0.208133	0.803555	0.259016	26.79	Segmental	Purifying
AH05G16640.1	AH15G06250.1	0.025763	0.021103	1.22079	0.7	Segmental	Positive
AH05G26550.1	AH15G28840.1	0.007395	0.021193	0.348924	0.71	Segmental	Purifying
AH05G26550.1	AH18G01360.1	0.747314	1.31637	0.567707	43.88	Segmental	Purifying
AH05G29170.1	AH15G24880.1	0.004131	0.043649	0.094638	1.45	Segmental	Purifying
AH05G29170.1	AH15G25110.1	0.040579	0.132468	0.306334	4.42	Segmental	Purifying
AH05G29170.1	AH15G25180.1	0.010564	0.089468	0.118071	2.98	Segmental	Purifying
AH06G01030.1	AH09G08740.1	0.397292	2.3972	0.165732	79.91	Segmental	Purifying
AH06G01030.1	AH16G03650.1	0.025935	0.076874	0.337371	2.56	Segmental	Purifying
AH06G01030.1	AH19G11740.1	0.389527	2.27798	0.170997	75.93	Segmental	Purifying
AH06G03960.1	AH12G32330.1	0.305459	1.57864	0.193495	52.62	Segmental	Purifying
AH06G03960.1	AH12G37270.1	0.305459	1.72426	0.177154	57.48	Segmental	Purifying
AH06G03960.1	AH16G06810.1	0	0.042067	0	1.4	Segmental	Purifying
AH06G10070.1	AH16G14420.1	0.001832	0.042339	0.043258	1.41	Segmental	Purifying
AH06G11310.1	AH09G26260.1	0.58178	3.17091	0.183474	105.7	Segmental	Purifying
AH06G11310.1	AH12G08270.1	0.561078	1.58509	0.353972	52.84	Segmental	Purifying
AH06G11310.1	AH19G41840.1	0.540176	2.44633	0.220811	81.54	Segmental	Purifying
AH06G16990.1	AH16G20700.1	0.011058	0.031173	0.354729	1.04	Segmental	Purifying
AH06G19190.1	AH12G34880.1	0.384571	2.06243	0.186465	68.75	Segmental	Purifying
AH06G19190.1	AH16G23780.1	0.007805	0.031353	0.248942	1.05	Segmental	Purifying
AH06G26610.1	AH16G33220.1	0.011594	0.042716	0.27143	1.42	Segmental	Purifying
AH07G05270.1	AH13G04990.1	0.002671	0.049198	0.054299	1.64	Segmental	Purifying
AH07G05270.1	AH14G01150.1	0.146336	1.20087	0.121858	40.03	Segmental	Purifying
AH07G11720.1	AH11G02000.1	0.30067	3.80317	0.079058	126.77	Segmental	Purifying
AH07G11720.1	AH17G11240.1	0.008585	0.107809	0.079632	3.59	Segmental	Purifying
AH07G18700.1	AH17G19710.1	0.005694	0.02378	0.239462	0.79	Segmental	Purifying
AH08G12810.1	AH18G02410.1	0.00352	0.037275	0.094437	1.24	Segmental	Purifying
AH08G16720.1	AH13G15560.1	0.561538	1.40193	0.400547	46.73	Segmental	Purifying
AH08G16720.1	AH18G07100.1	0.021541	0.031877	0.675752	1.06	Segmental	Purifying
AH09G08740.1	AH16G03650.1	0.455679	27.0327	0.016857	901.09	Segmental	Purifying
AH09G08740.1	AH19G11740.1	0.006488	0.010899	0.595289	0.36	Segmental	Purifying
AH09G18390.1	AH19G23460.1	0.013585	0.040688	0.333874	1.36	Segmental	Purifying
AH09G26260.1	AH19G41840.1	0.019629	0.042358	0.463416	1.41	Segmental	Purifying
AH09G26910.1	AH19G41160.1	0.005845	0.051828	0.112778	1.73	Segmental	Purifying
AH10G03820.1	AH20G05530.1	0	0.044623	0	1.49	Segmental	Purifying
AH10G06370.1	AH13G48730.1	0.308595	1.42531	0.21651	47.51	Segmental	Purifying
AH10G06370.1	AH20G09240.1	0.001834	0.026505	0.069186	0.88	Segmental	Purifying
AH10G16490.1	AH20G22130.1	0.008406	0.019673	0.4273	0.66	Segmental	Purifying
AH10G26740.1	AH20G34470.1	0.008421	0.027845	0.302425	0.93	Segmental	Purifying
AH11G02000.1	AH17G11240.1	0.303157	2.17711	0.139248	72.57	Segmental	Purifying
AH11G11350.1	AH15G00880.1	0.29588	1.17874	0.251015	39.29	Segmental	Purifying
AH11G30560.1	AH14G12410.1	0.419492	1.07196	0.391333	35.73	Segmental	Purifying
AH12G02210.1	AH14G31640.1	0.250383	0.894245	0.279994	29.81	Segmental	Purifying
AH12G08270.1	AH19G41840.1	0.337312	NaN	NaN		Segmental
AH12G32330.1	AH12G37270.1	0.010076	0.095114	0.105933	3.17	Segmental	Purifying
AH12G32330.1	AH16G06810.1	0.305459	1.57864	0.193495	52.62	Segmental	Purifying
AH12G37270.1	AH16G06810.1	0.305459	1.57864	0.193495	52.62	Segmental	Purifying
AH13G15560.1	AH18G07100.1	0.591941	1.44616	0.40932	48.21	Segmental	Purifying
AH13G48730.1	AH20G09240.1	0.330812	1.25026	0.264596	41.68	Segmental	Purifying
AH15G28840.1	AH18G01360.1	0.739766	1.29167	0.572718	43.06	Segmental	Purifying
AH16G03650.1	AH19G11740.1	0.447321	3.72804	0.119988	124.27	Segmental	Purifying

## Sheet: Table S3
The green fonts represent segmental duplication genes; the green fonts with purple padding indicates both segmental duplication and tendem duplication; the red words indicate that it is not the LEA gene.
Synteny blocks of AhLEAs to Arabidopsis and G. max
AhLEA Gene ID	AtLEA Gene ID		AhLEA Gene ID	GmLEA Gene ID
one-to-one			one-to-one
AH17G19580.1	AT2G21490.1		AH13G15570.1	Glyma06g45960.1
AH12G35940.1	AT2G36640.1		AH14G22830.1	Glyma07g18480.1
AH06G11310.1	AT3G22500.1		AH15G06260.1	Glyma11g02290.1
AH07G05680.1	AT2G27080.2		AH15G24880.1	Glyma09g30400.1
AH07G11720.1	AT1G65690.1		AH20G34490.1	Glyma10g09750.1
AH10G26740.1	AT3G52470.1
AH12G34880.1	AT3G11650.1		more-to-one
AH03G29210.1	AT4G23610.1		AH02G06810.1	Glyma10g03310.1
AH05G26550.1	AT4G13270.1		AH06G11310.1
AH13G01790.1	AT3G44380.1		AH12G08270.2
AH15G28840.1	AT1G52330.2		AH04G00530.1	Glyma14g04180.1
AH19G41160.1	AT1G61760.1		AH14G01150.1
AH20G22130.1	AT5G53730.1		AH02G02040.1	Glyma09g38980.1
			AH12G02210.1
more-to-one			AH09G26260.1	Glyma10g39260.1
AH05G04840.1	AT2G23110.1		AH02G06810.1
AH15G00880.1			AH19G41840.1
AH09G26260.1	AT3G22490.1		AH12G08270.2
AH19G41840.1			AH06G16990.1	Glyma19g37350.1
AH02G22690.1	AT3G51810.1		AH16G20700.1
AH12G24910.1			AH02G02050.1	Glyma16g03440.1
AH04G10170.1	AT4G15910.1		AH12G02220.1
AH14G12410.1			AH12G05750.1	Glyma16g01570.1
AH06G01030.1	AT5G06760.1		AH02G05120.1
AH09G08740.1			AH14G27040.1	Glyma18g45080.1
AH16G03650.1			AH04G23270.1
AH19G11740.1			AH04G10170.1	Glyma19g39920.1
AH18G01360.1	AT1G52330.2		AH14G12410.1
AH19G03360.1			AH20G34470.1	Glyma10g09760.1
AH06G19190.1	AT2G35980.1		AH10G26740.1
AH20G34490.1			AH18G01360.1	Glyma08g22050.1
AH12G02220.1	AT2G46150.1		AH18G01360.1
AH15G06250.1
AH02G02050.1			one-to-more
AH05G16640.1			AH06G16990.1	Glyma10g07410.1
AH03G11350.1	AT5G22200.1			Glyma13g21280.1
AH13G14250.1			AH14G22820.1	Glyma01g29480.1
				Glyma03g07470.1
one-to-more			AH03G03840.1	Glyma11g18880.1
AH12G34850.1	AT2G35960.1			Glyma12g09590.1
	AT3G11660.1		AH03G12560.1	Glyma06g45960.1
	AT3G52470.1			Glyma12g32090.1
	AT5G06330.1			Glyma13g38380.1
AH16G23780.1	AT3G11650.1		AH03G29210.1	Glyma05g37320.1
	AT5G06320.1			Glyma08g02220.1
AH20G34470.1	AT2G35960.1			Glyma16g03440.1
	AT3G52470.1		AH04G23280.1	Glyma03g00310.1
				Glyma16g34810.1
more-to-more			AH05G16640.1	Glyma05g37320.1
AH06G03960.1	AT1G02820.1/AT4G02380.3			Glyma08g02220.1
AH12G32330.1				Glyma11g02300.1
AH12G37270.1				Glyma01g43200.1
AH16G06810.1			AH06G10070.1	Glyma03g42230.1
AH02G02040.1	AT2G46140.1/AT1G01470.1			Glyma04g40630.1
				Glyma06g14160.1
AH04G26920.1				Glyma07g05520.1
				Glyma19g44980.1
AH12G02210.1			AH07G05680.1	Glyma14g04580.1
				Glyma02g44200.1
AH14G31640.1			AH12G34850.1	Glyma03g36000.1
				Glyma10g09760.1
AH03G28330.1	AT1G64450.1/AT4G23930.1			Glyma11g18370.1
				Glyma12g09880.1
AH05G16160.1				Glyma12g31320.1
				Glyma13g39010.1
AH13G32040.1				Glyma19g38600.1
				Glyma02g35630.1
AH02G06810.1	AT1G03120.1/AT3G22490.1		AH12G34880.1	Glyma03g35920.1
AH12G08270.2				Glyma10g09640.1
				Glyma19g38570.1
				Glyma02g35660.1
			AH12G35940.1	Glyma03g34670.1
				Glyma10g07360.1
				Glyma13g21240.1
				Glyma19g37340.1
			AH13G15560.1	Glyma12g32090.1
				Glyma13g38380.1
			AH13G33050.1	Glyma05g37320.1
				Glyma08g02220.1
				Glyma16g03440.1
			AH15G06250.1	Glyma05g37320.1
				Glyma08g02220.1
				Glyma11g02300.1
				Glyma01g43200.1
			AH16G14420.1	Glyma03g42230.1
				Glyma07g05520.1
				Glyma19g44980.1
			more-to-more
			AH07G18700.1	Glyma04g01130.1/Glyma06g01170.1
			AH17G19710.1
			AH01G11560.1	Glyma05g22030.1/Glyma17g17860.1
			AH05G04840.1
			AH11G11350.1
			AH15G00880.1
			AH01G27080.1	Glyma09g04870.1/Glyma15g15990.1/Glyma17g03040.1
			AH04G10170.1
			AH11G30560.1
			AH14G12410.1
			AH02G02040.1	Glyma16g03470.1/Glyma18g47360.1
			AH04G26920.1
			AH12G02210.1
			AH14G31640.1
			AH02G22690.1	Glyma01g29480.1/Glyma18g43320.1
			AH12G24910.1
			AH06G03960.1	Glyma02g02070.1/Glyma03g37310.1/Glyma10g02210.1/Glyma19g39920.1
			AH12G32330.1
			AH12G37270.1
			AH16G06810.1
			AH07G05270.2	Glyma02g44540.1/Glyma14g04180.1/Glyma20g08680.1
			AH13G04990.1
			AH09G26260.1	Glyma10g03310.1/Glyma20g28550.1
			AH19G41840.1
			AH01G06670.1	Glyma11g31840.1/Glyma14g38890.1/Glyma18g05450.1/Glyma02g40580.1
			AH11G02000.1
			AH07G11720.1
			AH17G11240.1
			AH20G34470.1	Glyma03g36000.1/Glyma19g38600.1/Glyma02g35630.1
			AH03G11350.1
			AH10G26740.1
			AH13G14250.1
			AH03G11350.1	Glyma11g18370.1/Glyma12g09880.1/Glyma12g31320.1/Glyma13g39010.1
			AH13G14250.1
			AH03G28330.1	Glyma05g36820.1/Glyma08g02720.1/Glyma11g01900.1/Glyma01g43570.1
			AH05G16160.1
			AH13G32040.1
			AH03G46040.1	Glyma08g08270.1/Glyma08g19630.1/Glyma15g05420.1
			AH10G06370.1
			AH13G48730.2
			AH20G09240.1
			AH04G26920.1	Glyma07g06960.1/Glyma09g38980.1
			AH14G31640.1
			AH05G26550.1	Glyma09g32220.1/Glyma13g43610.1
			AH15G28840.1
			AH18G01360.1
			AH06G19190.1	Glyma03g35920.1/Glyma19g38570.1
			AH16G23780.1
			AH05G29170.1	Glyma07g11700.1/Glyma09g30400.1
			AH15G25110.1
			AH06G01030.1	Glyma03g30040.1/Glyma09g17200.1/Glyma19g32920.1
			AH09G08740.1
			AH16G03650.1
			AH19G11740.1
			AH08G12810.1	Glyma07g01200.1/Glyma13g42590.1/Glyma15g02810.1
			AH18G02410.1
			AH08G16720.1	Glyma06g45960.1/Glyma13g38380.1
			AH18G07100.1
			AH09G18390.1	Glyma10g31730.1/Glyma20g35880.1
			AH19G23460.1
			AH09G26910.1	Glyma10g39850.1/Glyma20g27840.1
			AH19G41160.1
			AH10G16490.1	Glyma04g40630.1/Glyma06g14160.1
			AH20G22130.1

## Sheet: Table S4
The expression level of AhLEAs at different stages of embryo development
Class	Gene ID	Embryo-Ⅰ	Embryo-Ⅱ	Embryo-Ⅲ	Embryo-Ⅳ
LEA1	AH06G26610.1	0	0.29	0	0
LEA1	AH16G33220.1	0	0.19	0	0
LEA1	AH01G13130.1	22.6	0.23	143.98	161.41
LEA1	AH09G08740.1	17.7	12.11	28.34	9.46
LEA1	AH11G13080.1	17.97	0.4	113.87	122.51
LEA1	AH06G01030.1	13.58	1.76	581.63	1395.66
LEA1	AH16G03650.1	4.24	0.91	524.5	1397.89
LEA1	AH19G11740.1	25.22	17.01	36.32	11.62
LEA2	AH03G29210.1	0.15	0.87	0.1	0
LEA2	AH04G23280.1	0	0	0	0
LEA2	AH04G24980.1	2.04	1.02	0.92	0.8
LEA2	AH05G16640.1	0	0	0	0
LEA2	AH07G05270.1	112.53	108.47	34.12	15.42
LEA2	AH07G05270.2	112.53	108.47	34.12	15.42
LEA2	AH10G26740.1	13.57	30.3	0	0.36
LEA2	AH10G26740.2	13.57	30.3	0	0.36
LEA2	AH12G02220.1	0	0	0	0
LEA2	AH13G04990.1	110.58	111.52	32.85	20.46
LEA2	AH13G33050.1	0.04	0.08	0	0
LEA2	AH14G27050.1	0	0	0	0
LEA2	AH14G29200.1	1.91	1.42	1.35	2.08
LEA2	AH15G06250.1	0	0	0	0
LEA2	AH15G06260.1	0	0	0	0
LEA2	AH20G34470.1	19.28	51.17	0	0.18
LEA2	AH20G34470.2	19.28	51.17	0	0.18
LEA2	AH20G34470.3	19.28	51.17	0	0.18
LEA2	AH01G06670.1	0.59	1.82	0	0.07
LEA2	AH03G11350.1	2	0.13	0.46	0.59
LEA2	AH03G12560.1	0	0	0	0
LEA2	AH03G28330.1	1.73	2.33	0.84	1.11
LEA2	AH03G46040.1	0.13	0	0	0
LEA2	AH04G00530.1	0	0	0	0
LEA2	AH04G23270.1	1.15	4.1	0.1	0
LEA2	AH05G16160.1	3.54	3.63	4.78	5.39
LEA2	AH05G26550.1	29.18	26.06	9.53	12.39
LEA2	AH05G29170.1	0	0	0	0
LEA2	AH06G10070.1	5.34	2.83	42.84	117.69
LEA2	AH06G19190.1	62.64	108.67	32.24	2.21
LEA2	AH07G05680.1	3.83	11.03	2.94	2.1
LEA2	AH07G05680.2	3.83	11.03	2.94	2.1
LEA2	AH07G11720.1	0.12	0.17	0	0
LEA2	AH08G12810.1	32.72	47.77	14.38	23.57
LEA2	AH09G18390.1	0.33	0.49	0	0
LEA2	AH09G26910.1	0.27	0.68	0.23	0.2
LEA2	AH10G03820.1	0.52	0.83	0.65	0.11
LEA2	AH10G06370.1	3.17	3.13	2.81	2.76
LEA2	AH10G16490.1	1	1.99	0.12	0.18
LEA2	AH11G02000.1	2.45	6.42	0	0
LEA2	AH12G34850.1	282.03	692	4.39	32.95
LEA2	AH12G34880.1	67.41	120.76	17.95	4.58
LEA2	AH13G14250.1	1.96	0.65	0.55	0.34
LEA2	AH13G15560.1	0	0	0	0
LEA2	AH13G15570.1	0	0	0	0
LEA2	AH13G32040.1	5.4	3.22	2.98	4.66
LEA2	AH13G48730.1	0	0	0.29	0.13
LEA2	AH13G48730.2	0	0	0.29	0.13
LEA2	AH14G01150.1	0	0	0	0
LEA2	AH14G27040.1	2.19	4.77	0.1	0.08
LEA2	AH15G24880.1	0.01	0	0.02	0
LEA2	AH15G25110.1	0	0	0	0
LEA2	AH15G25120.1	0.01	0	0.05	0
LEA2	AH15G25180.1	0	0	0	0
LEA2	AH15G28840.1	31.92	32.12	8.21	8.99
LEA2	AH16G14420.1	1.25	0.73	15.87	52.18
LEA2	AH16G23780.1	124.13	176.3	29.89	2.85
LEA2	AH17G11240.1	0.21	0.67	0	0
LEA2	AH18G01360.1	2.6	2.59	0.75	0.8
LEA2	AH18G02410.1	33.25	49	17.09	23.66
LEA2	AH19G23460.1	0.77	0.38	0.32	0
LEA2	AH19G41160.1	0.34	1	0.27	0.69
LEA2	AH20G05530.1	0	0	0	0
LEA2	AH20G09240.1	2.11	2.43	3.66	2.77
LEA2	AH02G02040.1	6.02	1.45	16.98	10.93
LEA2	AH03G03840.1	1.64	0.93	0.51	0.91
LEA2	AH04G26920.1	27.06	43.36	1.86	1.85
LEA2	AH12G02210.1	20.66	5.06	73.53	70.02
LEA2	AH13G01790.1	4.26	4.35	0.11	2.43
LEA2	AH14G31640.1	17.25	20	0.62	0.96
LEA2	AH18G07100.1	0.1	0	0	0
LEA2	AH08G16720.1	0	0	0	0
LEA2	AH20G34490.1	1.44	3.29	0.55	0
LEA2	AH01G17180.1	0	0	0	0
LEA2	AH19G03360.2	0	0	0	0
LEA2	AH19G03360.1	0	0	0	0
LEA2	AH02G02050.1	0.07	0.08	0	0
LEA2	AH20G22130.1	0.24	0.27	0.14	0.09
LEA3	AH01G27080.1	2542.63	593.74	230.2	450.08
LEA3	AH01G27080.2	2542.63	593.74	230.2	450.08
LEA3	AH04G10170.1	2.27	0.93	0.37	0
LEA3	AH16G06810.1	271.07	384.12	68.29	63.91
LEA3	AH11G30560.1	1405.22	202.93	47.56	110.55
LEA3	AH14G12410.1	2.61	1.24	0	0.2
LEA3	AH02G05120.1	0	0	0	0
LEA3	AH06G03960.1	159.88	191.8	32.85	50.58
LEA3	AH12G05750.1	0	0	0	0
LEA3	AH12G05750.2	0	0	0	0
LEA3	AH12G32330.1	126.81	151.61	158.98	46.45
LEA3	AH12G32340.1	0	0	0	0
LEA3	AH12G37270.1	146.91	212.19	204.28	56.41
LEA3	AH12G37280.1	0	0	0	0
LEA4	AH06G16990.1	5.94	1	128.17	211.6
LEA4	AH12G35940.1	38.31	0.75	161.54	284.54
LEA4	AH16G20700.1	12.08	1.14	179.03	302.42
LEA5	AH02G22690.1	18.37	0.29	193.46	321.78
LEA5	AH02G23830.1	2.08	0.36	107.17	534.94
LEA5	AH12G24910.1	120.69	4.44	1250.21	1443.08
LEA5	AH12G24920.1	9.14	1.15	448.13	906.78
LEA5	AH12G24930.1	0	0	0	3.21
LEA5	AH14G22820.1	0	0	7.35	11.77
LEA5	AH14G22830.1	1.32	0.07	9.56	54.49
LEA5	AH14G24130.1	0	0	0	0
LEA5	AH14G31320.1	0	0	5.58	10.39
LEA5	AH14G31330.1	0	0	0	0.54
PvLEA18	AH05G04840.1	0.29	0.18	73.37	122.04
PvLEA18	AH15G00880.1	0.71	0.12	109.19	146.34
PvLEA18	AH01G11560.1	0	0	0	0
PvLEA18	AH11G11350.1	0	0	0	0
SMP	AH02G06810.1	1.6	0.42	4.56	17.83
SMP	AH06G11310.1	0	0	0.33	3.75
SMP	AH09G26260.1	8.44	7.93	46.23	134.83
SMP	AH12G08270.1	0.55	0.2	5.92	43.19
SMP	AH12G08270.2	0.55	0.2	5.92	43.19
SMP	AH19G41840.1	11.64	1.98	125.06	356.92
Dehydrin	AH17G19580.1	37.49	2	516.65	1110.42
Dehydrin	AH07G18700.1	323.37	152.3	33.63	4.9
Dehydrin	AH17G19710.1	420.96	232.03	29.86	5.68

## Sheet: Table S5
The expression levels of AhLEAs in roots, stems, leaves, and flowers
Class	Gene ID	Root	Stem	Leaf	Florescence
LEA1	AH06G26610.1	0	0	0	7.74
LEA1	AH16G33220.1	0.27	0.05	0	7.53
LEA1	AH01G13130.1	0	0	0	0
LEA1	AH09G08740.1	0	1.8	0.91	8.5
LEA1	AH11G13080.1	0	0	0	0
LEA1	AH06G01030.1	0	0.05	0.21	0
LEA1	AH16G03650.1	0	0.14	0	0
LEA1	AH19G11740.1	0.62	1.03	0.5	5.27
LEA2	AH03G29210.1	23	8.64	2.61	3.18
LEA2	AH04G23280.1	0	0	0	0.38
LEA2	AH04G24980.1	5.93	3.78	4.52	9.78
LEA2	AH05G16640.1	0	0.07	0	0.3
LEA2	AH07G05270.1	84.8	102.68	92.53	164.32
LEA2	AH07G05270.2	84.8	102.68	92.53	164.32
LEA2	AH10G26740.1	70.9	15.31	4.87	31.95
LEA2	AH10G26740.2	70.9	15.31	4.87	31.95
LEA2	AH12G02220.1	0	3.38	2.1	4.68
LEA2	AH13G04990.1	109.53	117.03	107.64	179.75
LEA2	AH13G33050.1	11.31	6.28	1.69	1.52
LEA2	AH14G27050.1	0	0	0	0.47
LEA2	AH14G29200.1	4.99	4.83	5.59	10.37
LEA2	AH15G06250.1	0	0	0	0.12
LEA2	AH15G06260.1	0.15	0.14	0	0.09
LEA2	AH20G34470.1	107.95	10.8	4.34	26.7
LEA2	AH20G34470.2	107.95	10.8	4.34	26.7
LEA2	AH20G34470.3	107.95	10.8	4.34	26.7
LEA2	AH01G06670.1	50.39	5.41	1.77	1.14
LEA2	AH03G11350.1	10.27	6.03	12.05	7.25
LEA2	AH03G12560.1	0	0	0	0.59
LEA2	AH03G28330.1	2.46	2.03	4.63	2.39
LEA2	AH03G46040.1	1.81	0.1	0	0.25
LEA2	AH04G00530.1	0	0	0.14	0.6
LEA2	AH04G23270.1	0	1.87	1.69	3.07
LEA2	AH05G16160.1	1.81	1.68	5.56	2.75
LEA2	AH05G26550.1	18.74	13.43	11.95	12.78
LEA2	AH05G29170.1	5.47	0.92	0.19	0.22
LEA2	AH06G10070.1	8.74	9.36	7.43	8.01
LEA2	AH06G19190.1	234.04	354.84	50.29	84.94
LEA2	AH07G05680.1	11.12	30.6	9.15	23.44
LEA2	AH07G05680.2	11.12	30.6	9.15	23.44
LEA2	AH07G11720.1	30.83	1.99	0.49	0.29
LEA2	AH08G12810.1	115.25	258.02	70.8	134.58
LEA2	AH09G18390.1	0	0.84	0.26	0.77
LEA2	AH09G26910.1	1.66	1.22	0.77	4.89
LEA2	AH10G03820.1	6.61	2.63	1.46	6.91
LEA2	AH10G06370.1	3.78	5.39	6.49	4.47
LEA2	AH10G16490.1	0.39	2.81	2.11	1.41
LEA2	AH11G02000.1	78.49	12.33	5.28	3.04
LEA2	AH12G34850.1	126.79	364.53	232.78	187.02
LEA2	AH12G34880.1	92.54	181.03	137.06	200.83
LEA2	AH13G14250.1	9.55	14.16	14.2	5.05
LEA2	AH13G15560.1	0	0	0	1.9
LEA2	AH13G15570.1	0	0	0	0.82
LEA2	AH13G32040.1	3.14	4.59	8.36	5.58
LEA2	AH13G48730.1	0.94	0.12	0.04	0.23
LEA2	AH13G48730.2	0.94	0.12	0.04	0.23
LEA2	AH14G01150.1	0	0.1	0.13	0.89
LEA2	AH14G27040.1	0.15	4.29	4.05	6.57
LEA2	AH15G24880.1	4.83	0.57	0.31	0.35
LEA2	AH15G25110.1	0	0	0	0
LEA2	AH15G25120.1	2.75	0.43	0.14	0.19
LEA2	AH15G25180.1	0.39	0.06	0.16	0.12
LEA2	AH15G28840.1	21.02	14.31	10.85	10.26
LEA2	AH16G14420.1	3.68	4.12	1.78	3.18
LEA2	AH16G23780.1	143.81	426.84	62.47	130
LEA2	AH17G11240.1	78.67	6.83	0.52	0.58
LEA2	AH18G01360.1	2.01	6.78	6.61	3.3
LEA2	AH18G02410.1	90.14	198.14	53.72	98.97
LEA2	AH19G23460.1	1.4	2.06	2.03	2.81
LEA2	AH19G41160.1	4.92	1.85	1.21	6.18
LEA2	AH20G05530.1	0	0	0	0
LEA2	AH20G09240.1	2.13	2.81	4.78	2.48
LEA2	AH02G02040.1	12.56	150.87	104.04	104.78
LEA2	AH03G03840.1	0.02	0.64	1.82	0.28
LEA2	AH04G26920.1	31.51	105.08	32.1	60.42
LEA2	AH12G02210.1	5.09	60.18	43.92	69.97
LEA2	AH13G01790.1	0	0.74	2.37	1.26
LEA2	AH14G31640.1	40.31	146.33	44.82	80.21
LEA2	AH18G07100.1	0.21	0	0	0.12
LEA2	AH08G16720.1	0.19	0	0	0.07
LEA2	AH20G34490.1	76.58	106.27	23.33	12.25
LEA2	AH01G17180.1	0	0	0	0
LEA2	AH19G03360.2	0	0.05	0.27	0.25
LEA2	AH19G03360.1	0	0.05	0.27	0.25
LEA2	AH02G02050.1	0.21	2.76	1.77	3.8
LEA2	AH20G22130.1	0.93	1.03	0.66	0.87
LEA3	AH01G27080.1	132.35	385.55	183.05	208.47
LEA3	AH01G27080.2	132.35	385.55	183.05	208.47
LEA3	AH04G10170.1	13.23	2.13	19.13	3.27
LEA3	AH16G06810.1	797.63	1549.61	705.18	996.69
LEA3	AH11G30560.1	66.01	186.74	89.44	109.16
LEA3	AH14G12410.1	32.61	2.09	33.66	6.52
LEA3	AH02G05120.1	8.34	5.4	2.74	16.82
LEA3	AH06G03960.1	733.41	1484.97	782.53	926.41
LEA3	AH12G05750.1	10.37	5.19	3.42	20.34
LEA3	AH12G05750.2	10.37	5.19	3.42	20.34
LEA3	AH12G32330.1	22.41	9.83	44.96	18.72
LEA3	AH12G32340.1	0	0	0	0.17
LEA3	AH12G37270.1	19.91	12.79	53.98	20.05
LEA3	AH12G37280.1	0	0	0.14	0.37
LEA4	AH06G16990.1	0	0.22	1.96	0
LEA4	AH12G35940.1	0.44	0.02	0	0
LEA4	AH16G20700.1	0.2	1.14	1.17	0.33
LEA5	AH02G22690.1	0	0	0	0.08
LEA5	AH02G23830.1	0	0.09	0.25	0
LEA5	AH12G24910.1	0	0	4.26	0.33
LEA5	AH12G24920.1	0	0	0.74	0.64
LEA5	AH12G24930.1	0	0	0	0
LEA5	AH14G22820.1	0	0	0	0
LEA5	AH14G22830.1	0	0	0	0
LEA5	AH14G24130.1	0	0	0	0
LEA5	AH14G31320.1	0	0	0	0
LEA5	AH14G31330.1	0	0	0	0
PvLEA18	AH05G04840.1	0.43	0.56	0	0.26
PvLEA18	AH15G00880.1	0.93	0.52	0	0.23
PvLEA18	AH01G11560.1	0	0	0	2.7
PvLEA18	AH11G11350.1	0	0	0	6.66
SMP	AH02G06810.1	0	0.47	0.22	0.17
SMP	AH06G11310.1	0	0	0	0
SMP	AH09G26260.1	7.24	6.24	5.04	6.39
SMP	AH12G08270.1	0	1.45	0.25	0.23
SMP	AH12G08270.2	0	1.45	0.25	0.23
SMP	AH19G41840.1	1.73	0.49	1.07	0.1
Dehydrin	AH17G19580.1	0	0.11	0.37	0.59
Dehydrin	AH07G18700.1	412.31	1486.11	549.82	463.75
Dehydrin	AH17G19710.1	426.59	1902.6	656.01	672.34

## Sheet: Table S6
The expression level of AhLEAs under drought and low-temperature stresses
Class	Gene ID	Leaf with normal irrigation	Leaf with drought treatment	Ratio	Leaf in room temperature	Leaf with low-temperature treatment	Ratio
LEA1	AH06G26610.1	2.14	0.23	9.3	2.21	0
LEA1	AH16G33220.1	0	0.07		0.09	0.53	5.89
LEA1	AH01G13130.1	0	0		0	0
LEA1	AH09G08740.1	0.72	457.57	635.51	0.43	0.66
LEA1	AH11G13080.1	0	0		0	0
LEA1	AH06G01030.1	0	284.39		0	0.35
LEA1	AH16G03650.1	0	169.01		0	0
LEA1	AH19G11740.1	0.92	2398.3	2606.85	0.59	0.63
LEA2	AH03G29210.1	0.22	0.69		2.36	40.86	17.31
LEA2	AH04G23280.1	0	0		0	0
LEA2	AH04G24980.1	3.96	2.44		2.29	0.82	2.79
LEA2	AH05G16640.1	0	0		0	0
LEA2	AH07G05270.1	46.94	20.08	2.34	44.33	79.98
LEA2	AH07G05270.2	46.94	20.08	2.34	44.33	79.98
LEA2	AH10G26740.1	3.48	0		4.14	1.9	2.18
LEA2	AH10G26740.2	3.48	0		4.14	1.9	2.18
LEA2	AH12G02220.1	1.65	1.69		1.55	5.58	3.6
LEA2	AH13G04990.1	73.95	40.2		67.7	98.45
LEA2	AH13G33050.1	0.24	0.8		0.68	19.14	28.15
LEA2	AH14G27050.1	0	0		0	0
LEA2	AH14G29200.1	4.55	3.82		2.63	1.89
LEA2	AH15G06250.1	0	0		0	0
LEA2	AH15G06260.1	0	0		0	0.05
LEA2	AH20G34470.1	2.68	0.29	9.24	3.97	1.38	2.88
LEA2	AH20G34470.2	2.68	0.29	9.24	3.97	1.38	2.88
LEA2	AH20G34470.3	2.68	0.29	9.24	3.97	1.38	2.88
LEA2	AH01G06670.1	0.25	0.35		0.34	2.02	5.94
LEA2	AH03G11350.1	5.62	0.16	35.13	3.06	1.49	2.05
LEA2	AH03G12560.1	0	0		0.14	0
LEA2	AH03G28330.1	2.4	0.12	20	1.71	0.84
LEA2	AH03G46040.1	0.08	0		0	0.09
LEA2	AH04G00530.1	0.05	0.05		0.07	0.21	3
LEA2	AH04G23270.1	3.33	4.56		2.17	8.96	4.13
LEA2	AH05G16160.1	6.75	0.3	22.5	3.26	1.39	2.35
LEA2	AH05G26550.1	7.71	20.24	2.63	6.52	14.2	2.18
LEA2	AH05G29170.1	0.03	0		0.02	1.51	75.5
LEA2	AH06G10070.1	4.23	10.68	2.52	8.81	12.84	1.46
LEA2	AH06G19190.1	2.17	15.92	7.34	14.18	184.09	12.98
LEA2	AH07G05680.1	10.1	0.63	16.03	8.2	10.08
LEA2	AH07G05680.2	10.1	0.63	16.03	8.2	10.08
LEA2	AH07G11720.1	0.06	0.13		0	0.1
LEA2	AH08G12810.1	19.29	28.65		22.59	21.36
LEA2	AH09G18390.1	0.6	0.24		0.3	0.19
LEA2	AH09G26910.1	1.26	0.23		3.05	2.94
LEA2	AH10G03820.1	4.29	0.13	33	4.26	3.94
LEA2	AH10G06370.1	3.5	0.75	4.67	2.82	4.43
LEA2	AH10G16490.1	2.36	1.51		2.63	4.96
LEA2	AH11G02000.1	0.98	0.61		1.07	4.76	4.45
LEA2	AH12G34850.1	210.9	171.26	1.23	324.51	473.44
LEA2	AH12G34880.1	180.99	31.38	5.77	69.01	104.23	1.51
LEA2	AH13G14250.1	2.9	0.14	20.71	1.77	0.44	4.02
LEA2	AH13G15560.1	0	0		0	0
LEA2	AH13G15570.1	0	0		0	0
LEA2	AH13G32040.1	5.37	0.73	7.36	3.24	1.88
LEA2	AH13G48730.1	0	0		0	0
LEA2	AH13G48730.2	0	0		0	0
LEA2	AH14G01150.1	0.12	0		0.12	0.83	6.92
LEA2	AH14G27040.1	4.53	5.84		5.15	15.4	2.99
LEA2	AH15G24880.1	0.02	0		0.17	1.13	6.65
LEA2	AH15G25110.1	0	0		0	0
LEA2	AH15G25120.1	0.02	0		0.1	0.65	6.5
LEA2	AH15G25180.1	0	0		0	0.02
LEA2	AH15G28840.1	7.39	18.43	2.49	6.66	10.18
LEA2	AH16G14420.1	2.23	2.49		2.48	3.74
LEA2	AH16G23780.1	8.68	43.64	5.03	37.4	239.97	6.42
LEA2	AH17G11240.1	0.03	0.06		0.15	0.25
LEA2	AH18G01360.1	7.85	2.4	3.27	4.6	3.43
LEA2	AH18G02410.1	25.23	37.53		21.19	24.9
LEA2	AH19G23460.1	1.54	5.86	3.81	2.39	2.7
LEA2	AH19G41160.1	1.52	0.22	6.91	4.05	5.2
LEA2	AH20G05530.1	0	0		0	0
LEA2	AH20G09240.1	2.98	0.26	11.46	1.83	3.26
LEA2	AH02G02040.1	20.76	467.95	22.54	17.72	48.7	2.75
LEA2	AH03G03840.1	1.37	0.41	3.34	1.19	0.85
LEA2	AH04G26920.1	17.52	40.17	2.29	21.83	18.5
LEA2	AH12G02210.1	21.54	658.02	30.55	14.62	38.43	2.63
LEA2	AH13G01790.1	1.58	0.65	2.43	0.55	0.57
LEA2	AH14G31640.1	26.68	41.51		32.76	21.3
LEA2	AH18G07100.1	0	0		0	0
LEA2	AH08G16720.1	0	0		0	0
LEA2	AH20G34490.1	0.27	3.3	12.22	7.84	155.4	19.82
LEA2	AH01G17180.1	0	0		0	0
LEA2	AH19G03360.2	3.03	0.73	4.15	1.25	0.49	2.55
LEA2	AH19G03360.1	3.03	0.73	4.15	1.25	0.49	2.55
LEA2	AH02G02050.1	1.31	1.15		2.11	5.56	2.64
LEA2	AH20G22130.1	1.42	0.83		1.16	1.5
LEA3	AH01G27080.1	80.61	5460.5	67.74	2.49	54.27	21.8
LEA3	AH01G27080.2	80.61	5460.5	67.74	2.49	54.27	21.8
LEA3	AH04G10170.1	13.22	2.98	4.44	15.15	2.06	7.35
LEA3	AH16G06810.1	143.6	916.58	6.38	235.73	1818.4	7.71
LEA3	AH11G30560.1	21.14	2876.2	136.05	0.58	17.02	29.34
LEA3	AH14G12410.1	12.3	1.63	7.55	21.81	1.59	13.72
LEA3	AH02G05120.1	0	0.56		0	0.03
LEA3	AH06G03960.1	102.95	587.9	5.71	168.36	1207.54	7.17
LEA3	AH12G05750.1	0.17	0.6		0	0.12
LEA3	AH12G05750.2	0.17	0.6		0	0.12
LEA3	AH12G32330.1	53.1	186.42	3.51	29.91	23.68
LEA3	AH12G32340.1	0.6	1.13	1.88	0.63	1.6	2.54
LEA3	AH12G37270.1	50.01	37.71		32.81	11.78	2.78
LEA3	AH12G37280.1	0	1.15		0.2	1.69	8.45
LEA4	AH06G16990.1	0.47	16.13	34.32	0.4	2.48	6.2
LEA4	AH12G35940.1	0.1	149.73	1497.3	0.13	12.43	95.62
LEA4	AH16G20700.1	0.73	1.34		0.56	0.16
LEA5	AH02G22690.1	0	0.78		0	0
LEA5	AH02G23830.1	0	31.62		0	0.13
LEA5	AH12G24910.1	4.73	322.09	68.1	0.35	0.26
LEA5	AH12G24920.1	0.17	96.99	570.53	0.39	0.75	1.92
LEA5	AH12G24930.1	0	0		0	0
LEA5	AH14G22820.1	0	0		0	0
LEA5	AH14G22830.1	0	0		0	0
LEA5	AH14G24130.1	0	0		0	0
LEA5	AH14G31320.1	0	0		0	0
LEA5	AH14G31330.1	0	0		0	0
PvLEA18	AH05G04840.1	0.07	107.38	1534	0	0.23
PvLEA18	AH15G00880.1	0.05	76.3	1526	0	0.5
PvLEA18	AH01G11560.1	0.08	0.18		0	0
PvLEA18	AH11G11350.1	0.75	0.12		0.67	0.06	11.2
SMP	AH02G06810.1	0	0.21		0	0.06
SMP	AH06G11310.1	0	0.98		0	0.1
SMP	AH09G26260.1	4.64	5.64		4.6	5.16
SMP	AH12G08270.1	0	1.16		0	0
SMP	AH12G08270.2	0	1.16		0	0
SMP	AH19G41840.1	2.15	3.26		3.22	0.82	3.93
Dehydrin	AH17G19580.1	0	36.05		0	5.05
Dehydrin	AH07G18700.1	30.49	259.93	8.53	36.42	296.92	8.15
Dehydrin	AH17G19710.1	38.81	393.87	10.15	50.69	334.2	6.59

## Sheet: Table S7
The expression level of AhLEAs in response to hormone
Class	Gene ID	Abscisic acid vs. ddH2O	Brassinolide vs. ddH2O	Ethephon vs. ddH2O	Salicylic acid vs. ddH2O
LEA1	AH06G26610.1	0.04	0.04	0.56	0.36
LEA1	AH16G33220.1	1.8	0	0	0
LEA1	AH01G13130.1	1	1	1	1
LEA1	AH09G08740.1	0.95	1.05	1.62	1.9
LEA1	AH11G13080.1	1	1	1	1
LEA1	AH06G01030.1	0	1	0	0
LEA1	AH16G03650.1	0	0.83	0	4.33
LEA1	AH19G11740.1	2.29	1.29	0.43	0.31
LEA2	AH03G29210.1	0.72	0.21	0.15	0.32
LEA2	AH04G23280.1	1	1	1	1
LEA2	AH04G24980.1	0.73	0.64	0.98	0.98
LEA2	AH05G16640.1	0	1	1	1
LEA2	AH07G05270.1	0.62	0.46	0.51	0.98
LEA2	AH07G05270.2	0.62	0.46	0.51	0.98
LEA2	AH10G26740.1	1.08	0.52	0.77	0.86
LEA2	AH10G26740.2	1.08	0.52	0.77	0.86
LEA2	AH12G02220.1	1.3	0.72	0.65	1.03
LEA2	AH13G04990.1	0.62	0.57	0.57	0.91
LEA2	AH13G33050.1	0.56	0.29	0.31	0.3
LEA2	AH14G27050.1	1	0	1	1
LEA2	AH14G29200.1	0.88	0.89	1.18	1.34
LEA2	AH15G06250.1	1	1	1	1
LEA2	AH15G06260.1	1	1	1	1
LEA2	AH20G34470.1	0.57	0.5	0.52	0.58
LEA2	AH20G34470.2	0.57	0.5	0.52	0.58
LEA2	AH20G34470.3	0.57	0.5	0.52	0.58
LEA2	AH01G06670.1	0.52	0.16	0.45	0.92
LEA2	AH03G11350.1	0.22	0.46	0.83	1.08
LEA2	AH03G12560.1	0	0	0	0
LEA2	AH03G28330.1	0.56	0.42	0.68	1.25
LEA2	AH03G46040.1	0	0	0	2.56
LEA2	AH04G00530.1	0	1	0	0
LEA2	AH04G23270.1	0.87	0.6	0.87	1.36
LEA2	AH05G16160.1	0.58	0.5	0.67	1.23
LEA2	AH05G26550.1	0.83	0.99	1	1.54
LEA2	AH05G29170.1	1.8	3.4	0	1.6
LEA2	AH06G10070.1	1.1	1.23	0.96	0.86
LEA2	AH06G19190.1	0.52	0.27	0.07	0.22
LEA2	AH07G05680.1	0.89	0.64	0.38	0.94
LEA2	AH07G05680.2	0.89	0.64	0.38	0.94
LEA2	AH07G11720.1	0.44	0	0.89	0
LEA2	AH08G12810.1	0.91	0.49	0.44	1.02
LEA2	AH09G18390.1	0.3	0.68	0.21	1.53
LEA2	AH09G26910.1	1.21	1.47	1.22	1.44
LEA2	AH10G03820.1	0.75	1.01	0.75	0.72
LEA2	AH10G06370.1	1.16	0.67	0.66	1.24
LEA2	AH10G16490.1	1.5	1.19	1.15	1.23
LEA2	AH11G02000.1	0.33	0.08	0.19	0.7
LEA2	AH12G34850.1	1.68	1.23	1.01	1.03
LEA2	AH12G34880.1	0.77	0.74	0.85	1
LEA2	AH13G14250.1	0.57	0.3	0.58	1.07
LEA2	AH13G15560.1	1	1	1	1
LEA2	AH13G15570.1	1	1	1	1
LEA2	AH13G32040.1	0.7	0.64	0.83	1.28
LEA2	AH13G48730.1	1	1	0	1
LEA2	AH13G48730.2	1	1	0	1
LEA2	AH14G01150.1	2	0.63	0.94	1.19
LEA2	AH14G27040.1	1.37	0.98	0.92	1.68
LEA2	AH15G24880.1	0.57	0.43	0	0.79
LEA2	AH15G25110.1	1	1	1	1
LEA2	AH15G25120.1	0.42	0.25	0	0.5
LEA2	AH15G25180.1	1	0	0	0
LEA2	AH15G28840.1	0.96	0.7	1.17	1.21
LEA2	AH16G14420.1	0.87	0.78	0.62	0.69
LEA2	AH16G23780.1	0.53	0.34	0.09	0.44
LEA2	AH17G11240.1	2	1.8	0	0.6
LEA2	AH18G01360.1	0.66	0.58	0.56	1.07
LEA2	AH18G02410.1	0.9	0.62	0.53	1.35
LEA2	AH19G23460.1	1.02	0.84	0.61	1.06
LEA2	AH19G41160.1	1.25	1.97	1.36	1.45
LEA2	AH20G05530.1	1	1	1	1
LEA2	AH20G09240.1	0.65	0.53	0.8	1.13
LEA2	AH02G02040.1	1.13	0.76	0.53	0.57
LEA2	AH03G03840.1	0.17	0.51	0.75	0.71
LEA2	AH04G26920.1	0.9	0.62	0.53	0.84
LEA2	AH12G02210.1	1.39	0.96	0.28	1.07
LEA2	AH13G01790.1	0.68	3.2	2.03	1.58
LEA2	AH14G31640.1	1.03	0.77	0.58	0.95
LEA2	AH18G07100.1	1	1	1	1
LEA2	AH08G16720.1	1	1	1	1
LEA2	AH20G34490.1	0.39	0.17	0.04	0.21
LEA2	AH01G17180.1	1	1	1	1
LEA2	AH19G03360.2	0.63	0.63	0.61	0.82
LEA2	AH19G03360.1	0.63	0.63	0.61	0.82
LEA2	AH02G02050.1	2.55	1.78	1.25	1.35
LEA2	AH20G22130.1	1.13	0.7	1.23	1.32
LEA3	AH01G27080.1	0.4	0.17	3.32	0.23
LEA3	AH01G27080.2	0.4	0.17	3.32	0.23
LEA3	AH04G10170.1	0.55	0.94	1.19	0.72
LEA3	AH16G06810.1	1.11	0.52	0.55	0.85
LEA3	AH11G30560.1	0.59	0.23	6.88	0.18
LEA3	AH14G12410.1	0.7	0.83	1.16	0.87
LEA3	AH02G05120.1	0	0	0	0
LEA3	AH06G03960.1	0.88	0.55	0.77	0.8
LEA3	AH12G05750.1	1	0	0	0
LEA3	AH12G05750.2	1	0	0	0
LEA3	AH12G32330.1	2.71	1.09	3	2.41
LEA3	AH12G32340.1	0.81	0.16	2.56	0.94
LEA3	AH12G37270.1	2.08	1.36	4.62	1.58
LEA3	AH12G37280.1	1.79	0.23	15.12	2.26
LEA4	AH06G16990.1	3	2.33	10.83	10.5
LEA4	AH12G35940.1	0	9	2.33	4.67
LEA4	AH16G20700.1	0.34	0	0.8	2.32
LEA5	AH02G22690.1	1	1	1	0
LEA5	AH02G23830.1	1	1	1	0
LEA5	AH12G24910.1	0.07	0	0	0.89
LEA5	AH12G24920.1	0	1	1	0
LEA5	AH12G24930.1	1	1	1	1
LEA5	AH14G22820.1	1	1	1	1
LEA5	AH14G22830.1	1	1	1	1
LEA5	AH14G24130.1	1	1	1	1
LEA5	AH14G31320.1	1	1	1	1
LEA5	AH14G31330.1	1	1	1	1
PvLEA18	AH05G04840.1	1	1	1	1
PvLEA18	AH15G00880.1	1	1	1	0
PvLEA18	AH01G11560.1	0.67	0.83	2	2.06
PvLEA18	AH11G11350.1	4.9	3.86	2.05	4.57
SMP	AH02G06810.1	1	1	1	1
SMP	AH06G11310.1	1	1	1	1
SMP	AH09G26260.1	0.92	0.85	0.94	1.02
SMP	AH12G08270.1	0	1	0	0
SMP	AH12G08270.2	0	1	0	0
SMP	AH19G41840.1	1.64	1.82	2.92	2.03
Dehydrin	AH17G19580.1	1	1	1	0
Dehydrin	AH07G18700.1	0.72	0.42	0.58	0.58
Dehydrin	AH17G19710.1	0.67	0.53	0.54	0.63

## Sheet: Table S8
The expression level of AhLEAs under Al stress
Class	Gene ID	99-1507 8h vs. 0h	99-1507 24h vs. 0h	ZH2 8h vs. 0h	ZH2 24h vs. 0h
LEA1	AH06G26610.1	0.62	0.51	0.11	0.37
LEA1	AH16G33220.1	0.62	0.51	0.11	0.37
LEA1	AH19G11740.1	-0.43	-2.01	-1.04	6.53
LEA1	AH16G03650.1			0.45	5.08
LEA1	AH11G13080.1
LEA1	AH09G08740.1	-0.43	-2.01	-1.04	6.53
LEA1	AH06G01030.1			0.45	5.08
LEA1	AH01G13130.1
LEA2	AH05G16640.1	0.57	0.99	-0.3	0.18
LEA2	AH04G24980.1	-0.17	-0.09	0.25	-0.13
LEA2	AH04G23280.1	-0.17	-0.09	0.25	-0.13
LEA2	AH03G29210.1	0.09	0.2	-0.55	0.02
LEA2	AH10G26740.2	-0.29	-0.02	0	-0.36
LEA2	AH10G26740.1	-0.29	-0.02	0	-0.36
LEA2	AH07G05270.2	0.07	-0.03	0.11	0.06
LEA2	AH07G05270.1	0.07	-0.03	0.11	0.06
LEA2	AH14G29200.1	-0.17	-0.09	0.25	-0.13
LEA2	AH14G27050.1	-0.17	-0.09	0.25	-0.13
LEA2	AH13G33050.1	0.09	0.2	-0.55	0.02
LEA2	AH13G04990.1	0.07	-0.03	0.11	0.06
LEA2	AH12G02220.1
LEA2	AH20G34470.3	-0.29	-0.02	0	-0.36
LEA2	AH20G34470.2	-0.29	-0.02	0	-0.36
LEA2	AH20G34470.1	-0.29	-0.02	0	-0.36
LEA2	AH15G06260.1	0.57	0.99	-0.3	0.18
LEA2	AH15G06250.1	0.57	0.57	-0.3	0.18
LEA2	AH03G28330.1	-0.18	-0.15	0.35	-0.55
LEA2	AH03G12560.1	-0.02	1.31		-1.05
LEA2	AH03G11350.1	-0.36	-0.21	0.74	-0.24
LEA2	AH01G06670.1	1.69	0.63	-0.18	0.72
LEA2	AH05G26550.1	-0.14	0.03	-0.02	-0.05
LEA2	AH05G16160.1	-0.78	-0.19	0.42	-0.45
LEA2	AH04G23270.1	0.26	0.33	-0.46	-0.05
LEA2	AH04G00530.1	-0.02	-1.23	-0.62	0.83
LEA2	AH03G46040.1	-0.55	-1.23	0.14	-0.4
LEA2	AH07G05680.1	-1.3	-0.37	-0.51	-0.43
LEA2	AH07G05680.2	-1.3	-0.37	-0.51	-0.43
LEA2	AH06G19190.1	1.15	0.69	-0.36	0.5
LEA2	AH06G10070.1	0.52	0.09	-0.07	-0.29
LEA2	AH05G29170.1	0.66	0.43	-0.67	-0.15
LEA2	AH10G03820.1	-0.02	-0.08	-0.15	-0.31
LEA2	AH09G26910.1	0.06	0.05	-0.13	-0.28
LEA2	AH09G18390.1	0.25	0.03	0.11	0.23
LEA2	AH08G12810.1	-0.32	0.17	-0.25	0.13
LEA2	AH07G11720.1	1.37	-0.75	-1.17	0.81
LEA2	AH12G34880.1	-0.28	-0.02	-0.31	-0.2
LEA2	AH12G34850.1	0.33	0.04	-0.08	-0.18
LEA2	AH11G02000.1	1.69	0.63	-0.18	0.72
LEA2	AH10G16490.1	0.55	-0.6	0.08	-0.29
LEA2	AH10G06370.1	0.07	0.13	-0.03	-0.04
LEA2	AH13G48730.1	-0.55	-0.17	0.14	-0.4
LEA2	AH13G32040.1	-0.18	-0.15	0.35	-0.55
LEA2	AH13G15570.1	-0.02	1.31		-1.05
LEA2	AH13G15560.1	-0.02	1.31		-1.05
LEA2	AH13G14250.1	-0.36	-0.21	0.74	-0.24
LEA2	AH15G25110.1	0.03	-2.78	-0.65	0.24
LEA2	AH15G24880.1	0.66	0.43	-0.67	-0.15
LEA2	AH14G27040.1	0.26	0.33	-0.46	-0.05
LEA2	AH14G01150.1	-0.02	-1.23	-0.62	0.83
LEA2	AH13G48730.2	-0.55	-1.23	0.14	-0.4
LEA2	AH16G23780.1	-0.55	-1.23	0.14	-0.4
LEA2	AH16G14420.1	0.52	0.09	-0.07	-0.29
LEA2	AH15G28840.1	-0.14	0.03	-0.02	-0.05
LEA2	AH15G25180.1	0.66	0.43	-0.67	-0.15
LEA2	AH15G25120.1	0.66	0.43	-0.67	-0.15
LEA2	AH19G41160.1	0.06	0.05	-0.13	-0.28
LEA2	AH19G23460.1	0.25	0.03	0.11	0.23
LEA2	AH18G02410.1	1.37	0.17	-0.25	0.13
LEA2	AH18G01360.1	1.2	0.33	-0.33	-0.08
LEA2	AH17G11240.1	1.37	-0.75	-1.17	0.81
LEA2	AH20G22130.1	0.55	-0.6	0.08	-0.29
LEA2	AH02G02050.1
LEA2	AH20G09240.1	0.07	0.13	-0.03	-0.04
LEA2	AH20G05530.1	-0.02	-0.08	-0.15	-0.31
LEA2	AH12G02210.1	6	1.99	-1.28	2.06
LEA2	AH04G26920.1	0.07	-0.14	0.31	0.26
LEA2	AH03G03840.1	-0.23	-0.49	0.77	0.3
LEA2	AH02G02040.1	6	1.99	-1.28	2.06
LEA2	AH14G31640.1	0.07	-0.14	0.31	0.26
LEA2	AH13G01790.1	-0.23	-0.49	0.77	0.3
LEA2	AH18G07100.1	-0.02	1.31		-1.05
LEA2	AH08G16720.1	-0.02	1.31		-1.05
LEA2	AH20G34490.1	1.81	0.71	-0.39	0.56
LEA2	AH01G17180.1	0.66	0.43	-0.67	-0.15
LEA2	AH19G03360.1
LEA2	AH19G03360.2
LEA3	AH12G05750.1
LEA3	AH12G05750.2
LEA3	AH02G05120.1
LEA3	AH16G06810.1	0.67	0.09	-0.21	0.34
LEA3	AH11G30560.1	-0.73	-0.09	-1.09	-1.09
LEA3	AH04G10170.1	0.79	0.08	1.04	-0.2
LEA3	AH01G27080.2	-0.73	-0.09	-1.09	-0.29
LEA3	AH01G27080.1	-0.73	-0.09	-1.09	-0.29
LEA3	AH06G03960.1	0.67	0.09	-0.21	0.34
LEA3	AH14G12410.1	0.79	0.08	1.04	-0.2
LEA3	AH12G37280.1	0.15	0.18	0.1	0.15
LEA3	AH12G37270.1	0.15	0.18	0.1	0.15
LEA3	AH12G32340.1	0.15	0.18	0.1	0.15
LEA3	AH12G32330.1	0.15	0.18	0.1	0.15
LEA4	AH16G20700.1	1.1	1.1	-0.52	-0.2
LEA4	AH12G35940.1	-0.6	0.73	0.15	-1.85
LEA4	AH06G16990.1	1.1	1.1	-0.52	-0.2
LEA5	AH14G31330.1
LEA5	AH14G31320.1
LEA5	AH14G24130.1
LEA5	AH14G22830.1
LEA5	AH12G24930.1				4.27
LEA5	AH12G24920.1				4.27
LEA5	AH12G24910.1				4.27
LEA5	AH02G23830.1				7.06
LEA5	AH02G22690.1				4.27
LEA5	AH14G22820.1				7.19
PvLEA18	AH15G00880.1
PvLEA18	AH11G11350.1			-1.85	1.39
PvLEA18	AH01G11560.1			-1.85	1.39
PvLEA18	AH05G04840.1			-1.85	1.39
Dehydrin	AH17G19710.1	1.16	0.58	0.13	0.72
Dehydrin	AH07G18700.1	1.16	0.58	0.13	0.72
Dehydrin	AH17G19580.1				7.99
SMP	AH19G41840.1	0.49	0.03	-0.08	-0.41
SMP	AH12G08270.2	1.98		1.54	7.87
SMP	AH12G08270.1	1.98		1.54	7.87
SMP	AH09G26260.1	0.49	0.03	-0.08	-0.41
SMP	AH06G11310.1
SMP	AH02G06810.1	1.98		1.54	7.87

## Sheet: Table S9
Primers used for vector construction and qPCR of AhLEAs
Primer name	Sequence (5'-3')	Function
AhLEA3-1-F	ATGGCTCGCTCTCTCTCACAAG	Cloning
AhLEA3-1-R	TTATGAGTGTGGGCCCGGG
AhLEA3-3-F	ATGGCACGCTCTTTCGCTAA	Cloning
AhLEA3-3-R	TCATTTTTTGTTGAGAAGGGAGG
AhLEA1-F	ATGCAGGCAACAAAGAAAGCA	Cloning
AhLEA1-R	TCAATTGAAGTTAGACCCTTTTCCA
LEA3-1-F	GCCAGTGTGATGGATATCTGCAGAATTCTTATGAGTGTGGGCCCGGGG	Build vector
LEA3-1-R	TAAGCTTGGTACCGAGCTCGGATCCATGGCTCGCTCTCTCTCACAAG
LEA3-3-F	GCCAGTGTGATGGATATCTGCAGAATTCTCATTTTTTGTTGAGAAGGGAGGCACG	Build vector
LEA3-3-R	TAAGCTTGGTACCGAGCTCGGATCCATGGCACGCTCTTTCGCTAAC
LEA1-F	GCCAGTGTGATGGATATCTGCAGAATTCTCAATTGAAGTTAGACCCTTTTCCATGGGC	Build vector
LEA1-R	TAAGCTTGGTACCGAGCTCGGATCCATGCAGGCAACAAAGAAAGCAGTAGAG
AH06G01030.1-F	TGAGGGAGTGATAGGCTCAC	qPCR
AH06G01030.1-R	ACGTGTATTACGAGCGGTAG
AH12G08270.1-F	CCTCGGAGACCACAAGAAGA
AH12G08270.1-R	GATTGGTTCGGATGCCAAGT
AH02G06810.1-F	TCCTGGCTCGGCTCTAGATA
AH02G06810.1-R	CTCTGATCCACTGGCTTGTC
AH07G18700.1-F	CACAAGCAGTATGAGGGATCT
AH07G18700.1-R	GAGGCTTATTCTCACCCTCC
AhACTIN-F	ACCTTCTACAACGAGCTTCGTGTG
AhACTIN-R	GAAAGAACAGCCTGAATGGCAAC
